# Supplementary material for: Estimating the risk of developing secondary hematologic malignancies in patients with T1/T2 prostate cancer undergoing diverse treatment modalities: A large population‐based study
Source: Cancer Med. 2021 Jun 29;10(15):5338–46. doi: 10.1002/cam4.4087 (PMC8335824; doi:10.1002/cam4.4087)
Supplement: Supplementary file 1 — Data S1 [file CAM4-10-5338-s002.xlsx]

## Sheet: Sheet1
Univariable CRR
Variables	HR	95% CI lower-upper	p-value
Age at diagnosis	1.03	1.02-1.03	<0.001
Marital status
Single/divorce/widow	Reference
Marry	1.28	1.18-1.38	<0.001
Unknown
Race
White	Reference
Black	0.87	0.79-0.96	0.004
Asian or Pacific Islander	0.95	0.81-1.12	0.554
American Indian/Alaska Native	0.07	0.30-1.34	0.234
Unknown	0.07	0.02-0.17	<0.001
T (AJCC 6th) status
Ⅰ	Reference
Ⅱ	0.86	0.81-0.92	<0.001
N (AJCC 6th) status
0	Reference
Ⅰ	0.96	0.60-1.52	0.871
X	1.02	0.74-1.40	0.904
Prostate-specific antigen (ng/mL)
0-4.0	Reference
>4.0	1.09	0.98-1.21	0.094
Not record	1.18	1.03-1.35	0.012
Gleason's score
0-4	Reference
5-7	1.09	0.76-1.57	0.628
>7	1.21	0.83-1.75	0.317
Not record	0.98	0.67-1.41	0.922
Chemothrapy
No	Reference
Yes	0.74	0.35-1.55	0.424
Radiation therapy
No RT or prostatectomy	Reference
Only EBRT	1.16	1.06-1.28	0.002
Only RI	1.06	0.94-1.19	0.359
Combination of EBRT/RI/radioisotopes	1.11	0.95-1.29	0.168
Only prostatectomy	0.79	0.72-0.89	<0.001
RT with prostectomy	1.2	0.94-1.52	0.143
Abbreviations: CRR: competing risk regression analysis; HR: hazard ratio, AJCC:American Joint Committee on Cancer, EBRT: external beam radiation, RI: radioactive implant.
