# Supplementary material for: Estimating the risk of developing secondary hematologic malignancies in patients with T1/T2 prostate cancer undergoing diverse treatment modalities: A large population‐based study
Source: Cancer Med. 2021 Jun 29;10(15):5338–46. doi: 10.1002/cam4.4087 (PMC8335824; doi:10.1002/cam4.4087)
Supplement: Supplementary file 2 — Data S2 [file CAM4-10-5338-s001.xlsx]

## Sheet: Sheet1
Types of SHMs	Therapy modality	O	E	SIR	SIR 95% CI lower-upper	Person-year at risk	Oa	RR	RR 95% CI upper	RR 95% CI lower
NHL	No prostatectomy or RT	368	427.81	0.86	0.77-0.95	412710	0.000891668	Reference
	Only EXBR	463	458.05	1.01	0.92-1.11	441003	462.078	1.17509	1.34746	1.02477
	Only RI	226	213.59	1.06	0.92-1.21	226584	248.521	1.23007	1.44472	1.04731
	Combination of EXBR/RI/radioisotopes	99	102.85	0.96	0.78-1.17	111976	111.728	1.11901	1.38272	0.905592
	Only Prostatectomy	550	605.05	0.91	0.83-0.99	799192	753.058	1.05676	1.19699	0.932952
MM	No prostatectomy or RT	187	181.01	1.03	0.89-1.19	412710	0.000453103	Reference
	Only EXBR	207	198.48	1.04	0.91-1.20	441003	201.722	1.00952	1.2317	0.827417
	Only RI	82	87.77	0.93	0.74-1.16	226584	92.8443	0.904334	1.15978	0.705152
	Combination of EXBR/RI/radioisotopes	50	46.41	1.08	0.80-1.42	111976	52.9105	1.04284	1.41493	0.768604
	Only prostatectomy	245	245.64	1	0.88-1.13	799192	349.604	0.965446	1.153	0.808401
CLL	No prostatectomy or RT	159	144.82	1.1	0.93-1.28	412710	0.000385259	Reference
	Only EXBR	112	152.44	0.73	0.60-0.88	441003	113.696	0.669192	0.851296	0.526042
	Only RI	56	70.8	0.79	0.60-1.03	226584	62.8881	0.720421	0.964647	0.538027
	Combination of EXBR/RI/radioisotopes	29	34.13	0.82	0.57-1.22	111976	33.3865	0.773915	1.12387	0.53293
	Only prostatectomy	174	197	0.88	0.76-1.02	799192	247.695	0.804478	0.981746	0.659219
AML	No prostatectomy or RT	80	95.08	0.84	0.67-1.05	412710	0.000193841	Reference
	Only EXBR	132	102.15	1.29	1.08-1.53	441003	131.287	1.5358	2.02793	1.1631
	Only RI	49	45.5	1.08	0.80-1.42	226584	56.2159	1.27992	1.80015	0.910035
	Combination of EXBR/RI/radioisotopes	38	22.3	1.7	1.21-2.34	111976	43.9591	2.02525	2.92593	1.40182
	Only prostatectomy	102	122.05	0.84	0.68-1.01	799192	153.871	0.993257	1.30131	0.758131
CML	No prostatectomy or RT	38	38.84	0.98	0.69-1.34	412710	9.20744e-05	Reference
	Only EXBR	63	41.16	1.53	1.18-1.96	441003	63.5244	1.56445	2.3384	1.04665
	Only RI	27	18.65	1.45	0.95-2.11	226584	30.8709	1.47972	2.37913	0.92033
	Combination of EXBR/RI/radioisotopes	11	9.1	1.21	0.60-2.16	111976	12.7383	1.23551	2.33035	0.655048
	Only prostatectomy	47	51.47	0.91	0.67-1.21	799192	68.6798	0.933339	1.38717	0.627985
Abbreviations: SHM: secondary hematologic malignancy; RT: radiation therapy; EBRT: external beam radiation; RI: radioactive implant; NHL: non-Hodgkin lymphoma; MM: multiple myeloma; CLL: chronic lymphocytic leukemia; AML: acute myeloid leukemia; CML: chronic myeloid leukemia; SIR: standardized incidence ratio; CI: confidence interval; RR: relative risk; O: observations, E: expectations.
